# Supplementary material for: Indigenous Yeasts from Rose Oil Distillation Wastewater and Their Capacity for Biotransformation of Phenolics
Source: Microorganisms. 2023 Jan 12;11(1):201. doi: 10.3390/microorganisms11010201 (PMC9865748; doi:10.3390/microorganisms11010201)
Supplement: Supplementary file 1 [file microorganisms-11-00201-s001.zip]

Archive with 3 entries (3 files):
- Supplementary Materials Figure S2.pdf
- Supplementary Materials Figure S3.pdf
- Supplementary Materials_Figure S1.pdf
